# Supplementary material for: BARD1 Autoantibody Blood Test for Early Detection of Ovarian Cancer
Source: Genes (Basel). 2021 Jun 25;12(7):969. doi: 10.3390/genes12070969 (PMC8305152; doi:10.3390/genes12070969)
Supplement: Supplementary file 1 [file genes-12-00969-s001.zip]

Archive with 1 entries (1 files):
- genes-1210447-supplementary.xlsx
