# Supplementary material for: BARD1 Autoantibody Blood Test for Early Detection of Ovarian Cancer
Source: Genes (Basel). 2021 Jun 25;12(7):969. doi: 10.3390/genes12070969 (PMC8305152; doi:10.3390/genes12070969)
Supplement: Supplementary file 1 [file genes-12-00969-s001.zip › genes-1210447-supplementary.xlsx]

## Sheet: GUM 261 annotation
Sample	Status	Age	Stage	Molecular screening result	family cancer history
7	OvCa	46	2	wild type	no
8	OvCa	45	4	mutation in BRCA2: c.3974_3975insTGCT	yes
9	OvCa	72	3	wild type	no
16	OvCa	42	1	wild type	yes
18	OvCa	63	3	wild type	no
25	OvCa	41	3	variant in BARD1: c.1075_1095del21n and variant in RAD50: c.980G>A	yes
30	OvCa	63	2	pathogenic mutation in ATM: ATM: c.1066-6T>G; r.[=; 1608_1802del] (Dork et al.: 2001 )	no
33	OvCa	41	3	wild type	no
35	OvCa	78	2	wild type	no
36	OvCa	53	3	variant in RAD50: c.671G>A	no
38	OvCa	43	3	mutation w BRCA1: c.3700_3704del	no
39	OvCa	63	3	wild type	yes
45	OvCa	76	1	wild type	yes
46	OvCa	74	3	variant in NBN: c.511A>G, p.Ile171Val	no
48	OvCa	69	4	wild type	no
51	OvCa	76	4	wild type	no
52	OvCa	77	3	variant in NBN: c.511A>G, p.Ile171Val	no
53	OvCa	80	3	wild type	no
54	OvCa	77	4	wild type	yes
55	OvCa	63	3	wild type	yes
58	OvCa	58	3	variant in BARD1: c.1075_1095del21	no
60	OvCa	73	3	wild type	no
61	OvCa	76	3	wild type	no
62	OvCa	57	3	wild type	no
66	OvCa	52	NA	mutation in BRCA1: c.3700_3704del and mutation in BLM: c.98+1G>C	yes
71	OvCa	61	3	mutation in BLM: c.1642C>T; p.Gln548X	no
75	OvCa	52	3	wild type	no
76	OvCa	61	3	wild type	no
77	OvCa	66	3	wild type	no
79	OvCa	62	3	variant in ATM: 6067G>A	no
80	OvCa	49	3	wild type	no
83	OvCa	73	3	variant in MRE11A: c.1475C>A	yes
85b	OvCa	43	NA	BRCA1: c.1793T>A	no
86	OvCa	64	3	mutation in NBN: c.657_661del5:	no
87	OvCa	68	3	wild type	no
92	OvCa	48	3	mutation in BRCA1: c.4357+2T>G and low risk mutation in BRCA2: c.9976A>T	yes
93	OvCa	53	3	wild type	no
94	OvCa	72	3	wild type	no
95	OvCa	45	3	mutation in BRCA1: c.4357+2T>G	no
97	OvCa	50	3	wild type	no
99	OvCa	86	3	wild type	no
100	OvCa	61	3	wild type	no
106	OvCa	55	NA	wild type	yes
107	OvCa	44	NA	wild type	NA
109	OvCa	56	3	wild type	no
112	OvCa	58	1	wild type	no
113	OvCa	27	3	mutation in CHEK2: c.1169A>C;	no
115	OvCa	35	3	mutation w BRCA1: c.181T>G	yes
116	OvCa	58	NA	wild type	NA
117	OvCa	61	3	variant in BARD1: c.2251C>T	yes
120	OvCa	54	3	variant in BARD1: c.1075_1095del21	no
122	OvCa	61	3	wild type	no
124	OvCa	63	2	wild type	no
126	OvCa	49	1	wild type	no
127	OvCa	70	3	wild type	no
133	OvCa	57	3	wild type	yes
134	OvCa	41	3	wild type	yes
135	OvCa	55	2	wild type	no
136	OvCa	48	3	variant in NBN: c.511A>G, p.Ile171Val	yes
138	OvCa	65	2	mutation w BRCA1: c.5266dupC	yes
139	OvCa	NA	NA	wild type	NA
142	OvCa	69	1	wild type	no
143	OvCa	78	3	wild type	yes
145	OvCa	80	4	wild type	yes
146	OvCa	66	3	variant in BARD1: c.1075_1095del21	no
147	OvCa	67	3	BRCA2: c.7180A>T; p.Arg2394Ter;	no
149	OvCa	53	1	wild type	no
157	OvCa	58	3	wild type	yes
158	OvCa	71	4	wild type	no
161	OvCa	62	NA	mutation in RAD50: c.3265_3273delinsT	yes
162	OvCa	39	3	BRCA1: c.5177_5180delGAAA; p.Arg1726Lysfs*3	yes
163	OvCa	60	1	wild type	no
164	OvCa	81	NA	mutation in BRCA2: c.2806_2809del4 and splicing variant in BARD1: c.1977A>G	yes
165	OvCa	69	3	variant in BARD1: c.1670G>C	no
166	OvCa	78	3	wild type	no
167	OvCa	60	2	variant in RAD50: c.1277A>G	no
168	OvCa	NA	NA	wild type	NA
172	OvCa	NA	NA	variant in PALB2: c.3508C>T	NA
173	OvCa	67	3	variant in RAD50: c.1094G>A	no
174	OvCa	NA	NA	wild type	NA
175	OvCa	NA	3	wild type	NA
178	OvCa	62	3	mutation in BRCA2: c.5040_5041delTG	no
187	OvCa	87	1	wild type	no
202	OvCa	51	NA	wild type	no
206	OvCa	NA	NA	wild type	NA
226	OvCa	51	3	BRCA1: c.5266dupC;	yes
227	OvCa	58	3	BRCA1: c.5266dupC	no
296	OvCa	53	3	mutation w BRCA1:c.181T>G	yes
306	OvCa	53	3	wild type	no
307	OvCa	59	1	in frame mutacja w BRCA2: c.9486_9488delGAA - unknown pathogenecity	no
314	OvCa	46	3	mutation w BRCA1: c.5266dupC	yes
315	OvCa	75	3	wild type	no
322	OvCa	61	3	wild type	no
323	OvCa	38	3	mutation w BRCA1: c.5266dupC	yes
344	OvCa	54	4	wild type	yes
345	OvCa	81	3	wild type	yes
347	OvCa	62	3	wild type	yes
351	OvCa	NA	NA	wild type	NA
352	OvCa	NA	NA	wild type	NA
353	OvCa	80	4	wild type	no
358	OvCa	49	1	wild type	no
368	OvCa	60	4	mutation w BRCA1: c.5266dupC	yes
370	OvCa	64	3	wild type	no
372	OvCa	64	2	wild type	no
373	OvCa	NA	NA	splicing variant in BARD1: c.1977A>G and variant: c.1075_1095del21 (mutations located in trans position)	NA
375	OvCa	66	NA	wild type	NA
376	OvCa	63	3	wild type	NA
378	OvCa	36	3	mutation in BRCA1: c.5266dupC	yes
379	OvCa	64	NA	wild type	NA
380	OvCa	64	2	wild type	NA
382	OvCa	54	3	wild type	NA
383	OvCa	80	4	wild type	NA
385	OvCa	66	3	wild type	NA
386	OvCa	60	3	wild type	NA
388	OvCa	55	3	wild type	NA
389	OvCa	66	3	wild type	NA
394	OvCa	31	1	wild type	NA
395	OvCa	41	3	mutation in BRCA1: c.4484+1G>A	NA
396	OvCa	68	4	wild type	NA
397	OvCa	59	3	mutation in BRCA1: c.3295delC	NA
399	OvCa	55	1	wild type	NA
400	OvCa	56	1	wild type	NA
401	OvCa	47	4	wild type	NA
407	OvCa	53	2	variany in NBN: c.511A>G; and mutation in PALB2: c.2456_2463del8	NA
409	OvCa	55	3	wild type	NA
410	OvCa	55	1	wild type	NA
411	OvCa	81	4	low risk mutation in BRCA2: c.9976A>T	NA
181K	Control	50	NA		Control
182K	Control	46	NA		Control
183K	Control	32	NA		Control
184K	Control	57	NA		Control
185K	Control	38	NA		Control
186K	Control	41	NA		Control
188K	Control	47	NA		Control
189K	Control	36	NA		Control
190K	Control	63	NA		Control
191K	Control	48	NA		Control
192K	Control	37	NA		Control
193K	Control	46	NA		Control
194K	Control	41	NA		Control
195K	Control	40	NA		Control
196K	Control	37	NA		Control
197K	Control	58	NA		Control
198K	Control	40	NA		Control
199K	Control	38	NA		Control
200K	Control	55	NA		Control
207K	Control	49	NA		Control
210K	Control	39	NA		Control
214K	Control	46	NA		Control
215K	Control	51	NA		Control
216K	Control	33	NA		Control
218K	Control	52	NA		Control
232K	Control	44	NA		Control
233K	Control	43	NA		Control
234K	Control	38	NA		Control
235K	Control	54	NA		Control
236K	Control	41	NA		Control
237K	Control	46	NA		Control
238K	Control	43	NA		Control
239K	Control	50	NA		Control
241K	Control	40	NA		Control
242K	Control	57	NA		Control
243K	Control	51	NA		Control
244K	Control	38	NA		Control
245K	Control	41	NA		Control
246K	Control	46	NA		Control
247K	Control	50	NA		Control
249K	Control	50	NA		Control
250K	Control	37	NA		Control
251K	Control	51	NA		Control
252K	Control	56	NA		Control
254K	Control	36	NA		Control
255K	Control	38	NA		Control
256K	Control	40	NA		Control
257K	Control	32	NA		Control
258K	Control	51	NA		Control
259K	Control	38	NA		Control
260K	Control	49	NA		Control
261K	Control	49	NA		Control
262K	Control	47	NA		Control
263K	Control	38	NA		Control
264K	Control	38	NA		Control
265K	Control	46	NA		Control
266K	Control	41	NA		Control
267K	Control	54	NA		Control
268K	Control	52	NA		Control
269K	Control	47	NA		Control
270K	Control	62	NA		Control
273K	Control	41	NA		Control
274K	Control	38	NA		Control
275K	Control	37	NA		Control
276K	Control	36	NA		Control
277K	Control	46	NA		Control
278K	Control	53	NA		Control
279K	Control	53	NA		Control
281K	Control	32	NA		Control
282K	Control	66	NA		Control
283K	Control	61	NA		Control
284K	Control	66	NA		Control
285K	Control	62	NA		Control
286K	Control	57	NA		Control
288K	Control	66	NA		Control
289K	Control	53	NA		Control
290K	Control	46	NA		Control
291K	Control	39	NA		Control
292K	Control	38	NA		Control
293K	Control	40	NA		Control
294K	Control	49	NA		Control
295K	Control	53	NA		Control
297K	Control	53	NA		Control
298K	Control	60	NA		Control
299K	Control	44	NA		Control
300K	Control	38	NA		Control
301K	Control	41	NA		Control
302K	Control	41	NA		Control
303K	Control	46	NA		Control
304K	Control	47	NA		Control
308K	Control	49	NA		Control
309K	Control	53	NA		Control
310K	Control	53	NA		Control
311K	Control	55	NA		Control
312K	Control	41	NA		Control
317K	Control	43	NA		Control
319K	Control	63	NA		Control
320K	Control	58	NA		Control
321K	Control	47	NA		Control
325K	Control	60	NA		Control
326K	Control	68	NA		Control
327K	Control	57	NA		Control
328K	Control	41	NA		Control
329K	Control	53	NA		Control
330K	Control	39	NA		Control
331K	Control	40	NA		Control
332K	Control	54	NA		Control
333K	Control	41	NA		Control
334K	Control	59	NA		Control
335K	Control	49	NA		Control
336K	Control	49	NA		Control
337K	Control	47	NA		Control
338K	Control	31	NA		Control
339K	Control	44	NA		Control
340K	Control	43	NA		Control
342K	Control	38	NA		Control
343K	Control	37	NA		Control
346K	Control	55	NA		Control
348K	Control	39	NA		Control
349K	Control	38	NA		Control
354K	Control	NA	NA		Control
355K	Control	NA	NA		Control
356K	Control	NA	NA		Control
357K	Control	NA	NA		Control
359K	Control	NA	NA		Control
360K	Control	NA	NA		Control
361K	Control	NA	NA		Control
362K	Control	NA	NA		Control
364K	Control	NA	NA		Control
365K	Control	NA	NA		Control
366K	Control	NA	NA		Control
367K	Control	NA	NA		Control
369K	Control	NA	NA		Control
381K	Control	NA	NA		Control
